# Supplementary material for: HYSOGs250m, global gridded hydrologic soil groups for curve-number-based runoff modeling
Source: Sci Data. 2018 May 15;5:180091. doi: 10.1038/sdata.2018.91 (PMC5952866; doi:10.1038/sdata.2018.91)
Supplement: Supplementary file 1 [file sdata201891-isa1.zip]

Archive with 3 entries (3 files):
- i_Investigation.txt
- s_study_Ross.txt
- a_assay_Ross.txt
