# Supplementary material for: HYSOGs250m, global gridded hydrologic soil groups for curve-number-based runoff modeling
Source: Sci Data. 2018 May 15;5:180091. doi: 10.1038/sdata.2018.91 (PMC5952866; doi:10.1038/sdata.2018.91)
Supplement: Supplementary file 1 [file sdata201891-isa1.zip › i_Investigation.txt]

# Investigation File generated for Scientific Data with Investigation File Authoring Tool version 0.1.0 on 06/04/2018 - This metadata file is CC0
ONTOLOGY SOURCE REFERENCE
Term Source Name	IAO	OMIT	UO	ERO	ENVO	NCIT	OBI
Term Source File	http://data.bioontology.org/ontologies/IAO	http://data.bioontology.org/ontologies/OMIT	http://data.bioontology.org/ontologies/UO	http://data.bioontology.org/ontologies/ERO	http://data.bioontology.org/ontologies/ENVO	http://data.bioontology.org/ontologies/NCIT	http://data.bioontology.org/ontologies/OBI
Term Source Version	2015-02-23	OBO 4.0-12122013-2338	unknown	2013-08-02		17.06d	2014-08-18
Term Source Description	Information Artifact Ontology	Ontology for MicroRNA Target	Units of Measurement Ontology	Eagle-I Research Resource Ontology	Environment Ontology	National Cancer Institute Thesaurus	Ontology for Biomedical Investigations
INVESTIGATION
Investigation Identifier
Investigation Title
Investigation Description
Investigation Submission Date
Investigation Public Release Date
INVESTIGATION PUBLICATIONS
Investigation PubMed ID
Investigation Publication DOI
Investigation Publication Author List
Investigation Publication Title
Investigation Publication Status
Investigation Publication Status Term Accession Number
Investigation Publication Status Term Source REF
INVESTIGATION CONTACTS
Investigation Person Last Name
Investigation Person Mid Initials
Investigation Person First Name
Investigation Person Address
Investigation Person Phone
Investigation Person Fax
Investigation Person Email
Investigation Person Affiliation
Investigation Person Roles
Investigation Person Roles Term Accession Number
Investigation Person Roles Term Source REF
STUDY
Study Identifier	10.1038/sdata.2018.91
Study Title	HYSOGs250m, global gridded hydrologic soil groups for curve-number-based runoff modeling
Study Submission Date	18/12/2017
Study Public Release Date	15/05/2018
Study Description	http://www.nature.com/articles/sdata201891#abstract
Study File Name	s_study_Ross.txt
Comment[Subject Keywords]	/;//
Comment[Manuscript Licence]	CC BY-4.0
Comment[Experimental Metadata Licence]	CC0
Comment[Supplementary Information File Name]	
Comment[Supplementary Information File Type]	x-zip-compressed
Comment[Supplementary Information File URL]	http://www.nature.com/articles/sdata201891#supplementary-information
Comment[Data Repository]	ORNL Distributed Active Archive Center
Comment[Data Record Accession]	doi:10.3334/ORNLDAAC/1566
Comment[Data Record URI]	https://doi.org/10.3334/ORNLDAAC/1566
STUDY DESIGN DESCRIPTORS
Study Design Type	data integration objective	source-based data transformation objective
Study Design Type Term Accession Number	ERO:0100092	ERO:0100039
Study Design Type Term Source REF	ERO	ERO
STUDY PUBLICATIONS
Study PubMed ID
Study Publication DOI
Study Publication Author List
Study Publication Title
Study Publication Status
Study Publication Status Term Accession Number
Study Publication Status Term Source REF
STUDY FACTORS
Study Factor Name	depth interval
Study Factor Type	depth
Study Factor Type Term Accession Number	PATO:0001595
Study Factor Type Term Source REF	ENVO
STUDY ASSAYS
Study Assay Measurement Type	wetness of soil
Study Assay Measurement Type Term Accession Number	ENVO:09200013
Study Assay Measurement Type Term Source REF	ENVO
Study Assay Technology Type	computational modeling technique
Study Assay Technology Type Term Accession Number	ERO:0001251
Study Assay Technology Type Term Source REF	ERO
Study Assay Technology Platform	""
Study Assay File Name	a_assay_Ross.txt
STUDY PROTOCOLS
Study Protocol Name	Data sources	Data integration	Data classification
Study Protocol Type	Data Source	information acquisition	data transformation
Study Protocol Type Term Accession Number	NCIT:C16493	OBI:0600013	OBI:0200000
Study Protocol Type Term Source REF	NCIT	OBI	OBI
Study Protocol Description			
Study Protocol URI	""	""	""
Study Protocol Version			
Study Protocol Parameters Name	""	""	""
Study Protocol Parameters Name Term Accession Number	""	""	""
Study Protocol Parameters Name Term Source REF	""	""	""
Study Protocol Components Name	""	""	""
Study Protocol Components Type	""	""	""
Study Protocol Components Type Term Accession Number	""	""	""
Study Protocol Components Type Term Source REF	""	""	""
STUDY CONTACTS
Study Person Last Name	Ross	Prihodko	Anchang	Kumar	Ji	Hanan
Study Person First Name	C. Wade	Lara	Julius	Sanath	Wenjie	Niall P.
Study Person Mid Initials						
Study Person Email	cwross@nmsu.edu	""	""	""	""	""
Study Person Phone						
Study Person Fax						
Study Person Address						
Study Person Affiliation	New Mexico State University, Department of Plant and Environmental Sciences, Las Cruces, New Mexico 88003, USA	New Mexico State University, Department of Animal and Range Sciences, Las Cruces, New Mexico 88003, USA	New Mexico State University, Department of Plant and Environmental Sciences, Las Cruces, New Mexico 88003, USA	New Mexico State University, Department of Plant and Environmental Sciences, Las Cruces, New Mexico 88003, USA	New Mexico State University, Department of Plant and Environmental Sciences, Las Cruces, New Mexico 88003, USA	New Mexico State University, Department of Plant and Environmental Sciences, Las Cruces, New Mexico 88003, USA
Study Person Roles						
Study Person Roles Term Accession Number						
Study Person Roles Term Source REF						
Comment[Study Person ORCID]	0000-0002-2989-7945					
Comment[Funder]						
Comment[FundRef ID]						
Comment[Funder Term Source REF]						
Comment[Grant Identifier]						
