# Supplementary material for: HYSOGs250m, global gridded hydrologic soil groups for curve-number-based runoff modeling
Source: Sci Data. 2018 May 15;5:180091. doi: 10.1038/sdata.2018.91 (PMC5952866; doi:10.1038/sdata.2018.91)
Supplement: Supplementary file 1 [file sdata201891-isa1.zip › s_study_Ross.txt]

Source Name	Comment[data source]	Material Type	Term Source REF	Term Accession Number	Characteristics[geographical location]	Term Source REF	Term Accession Number	Characteristics[environment type]	Term Source REF	Term Accession Number	Protocol REF	Sample Name	Factor Value[depth interval]	Unit	Term Source REF	Term Accession Number
USDA soil texture class	ftp://ftp.soilgrids.org/data/recent/TEXMHT_M_sl1_250m.tif	data set	IAO	IAO:0000100	Earth (Planet)	OMIT	OMIT:0018724	structure of soil	ENVO	ENVO:09200009	Data sources	soil texture_0cm	0	centimeter	UO	UO:0000015
USDA soil texture class	ftp://ftp.soilgrids.org/data/recent/TEXMHT_M_sl2_250m.tif	data set	IAO	IAO:0000100	Earth (Planet)	OMIT	OMIT:0018724	structure of soil	ENVO	ENVO:09200009	Data sources	soil texture_5cm	5	centimeter	UO	UO:0000015
USDA soil texture class	ftp://ftp.soilgrids.org/data/recent/TEXMHT_M_sl3_250m.tif	data set	IAO	IAO:0000100	Earth (Planet)	OMIT	OMIT:0018724	structure of soil	ENVO	ENVO:09200009	Data sources	soil texture_15cm	15	centimeter	UO	UO:0000015
USDA soil texture class	ftp://ftp.soilgrids.org/data/recent/TEXMHT_M_sl4_250m.tif	data set	IAO	IAO:0000100	Earth (Planet)	OMIT	OMIT:0018724	structure of soil	ENVO	ENVO:09200009	Data sources	soil texture_30cm	30	centimeter	UO	UO:0000015
USDA soil texture class	ftp://ftp.soilgrids.org/data/recent/TEXMHT_M_sl5_250m.tif	data set	IAO	IAO:0000100	Earth (Planet)	OMIT	OMIT:0018724	structure of soil	ENVO	ENVO:09200009	Data sources	soil texture_60cm	60	centimeter	UO	UO:0000015
USDA soil texture class	ftp://ftp.soilgrids.org/data/recent/TEXMHT_M_sl6_250m.tif	data set	IAO	IAO:0000100	Earth (Planet)	OMIT	OMIT:0018724	structure of soil	ENVO	ENVO:09200009	Data sources	soil texture_100cm	100	centimeter	UO	UO:0000015
Depth to bedrock	ftp://ftp.soilgrids.org/data/recent/BDRICM_M_250m.tif	data set	IAO	IAO:0000100	Earth (Planet)	OMIT	OMIT:0018724	bedrock	ENVO	ENVO:01000751	Data sources	bedrock depth	0-200	centimeter	UO	UO:0000015
Groundwater table depth	https://glowasis.deltares.nl/thredds/catalog/opendap/opendap/Equilibrium_Water_Table/catalog.html	data set	IAO	IAO:0000100	Earth (Planet)	OMIT	OMIT:0018724	groundwater	ENVO	ENVO:01001004	Data sources	groundwater
