# Supplementary material for: HYSOGs250m, global gridded hydrologic soil groups for curve-number-based runoff modeling
Source: Sci Data. 2018 May 15;5:180091. doi: 10.1038/sdata.2018.91 (PMC5952866; doi:10.1038/sdata.2018.91)
Supplement: Supplementary file 1 [file sdata201891-isa1.zip › a_assay_Ross.txt]

Sample Name	Protocol REF	Protocol REF	Assay Name	Raw Data File	Comment[Data Repository]	Comment[Data Record Accession]	Comment[Data Record URI]	Factor Value[depth interval]	Unit	Term Source REF	Term Accession Number
soil texture_0cm	Data integration	Data classification	soil texture_0cm	HYSOGs250m.tif	ORNL Distributed Active Archive Center	doi:10.3334/ORNLDAAC/1566	https://doi.org/10.3334/ORNLDAAC/1566	0	centimeter	UO	UO:0000015
soil texture_5cm	Data integration	Data classification	soil texture_5cm	HYSOGs250m.tif	ORNL Distributed Active Archive Center	doi:10.3334/ORNLDAAC/1566	https://doi.org/10.3334/ORNLDAAC/1566	5	centimeter	UO	UO:0000015
soil texture_15cm	Data integration	Data classification	soil texture_15cm	HYSOGs250m.tif	ORNL Distributed Active Archive Center	doi:10.3334/ORNLDAAC/1566	https://doi.org/10.3334/ORNLDAAC/1566	15	centimeter	UO	UO:0000015
soil texture_30cm	Data integration	Data classification	soil texture_30cm	HYSOGs250m.tif	ORNL Distributed Active Archive Center	doi:10.3334/ORNLDAAC/1566	https://doi.org/10.3334/ORNLDAAC/1566	30	centimeter	UO	UO:0000015
soil texture_60cm	Data integration	Data classification	soil texture_60cm	HYSOGs250m.tif	ORNL Distributed Active Archive Center	doi:10.3334/ORNLDAAC/1566	https://doi.org/10.3334/ORNLDAAC/1566	60	centimeter	UO	UO:0000015
soil texture_100cm	Data integration	Data classification	soil texture_100cm	HYSOGs250m.tif	ORNL Distributed Active Archive Center	doi:10.3334/ORNLDAAC/1566	https://doi.org/10.3334/ORNLDAAC/1566	100	centimeter	UO	UO:0000015
bedrock depth	Data integration	Data classification	bedrock depth	HYSOGs250m.tif	ORNL Distributed Active Archive Center	doi:10.3334/ORNLDAAC/1566	https://doi.org/10.3334/ORNLDAAC/1566	0-200	centimeter	UO	UO:0000015
groundwater	Data integration	Data classification	groundwater	HYSOGs250m.tif	ORNL Distributed Active Archive Center	doi:10.3334/ORNLDAAC/1566	https://doi.org/10.3334/ORNLDAAC/1566
